# Supplementary material for: Severe functional ischaemic mitral regurgitation: is functional a misnomer for a dysfunctional valve? A case report
Source: Eur Heart J Case Rep. 2024 Jan 30;8(2):ytae041. doi: 10.1093/ehjcr/ytae041 (PMC10901261; doi:10.1093/ehjcr/ytae041)
Supplement: ytae041_Supplementary_Data [file ytae041_supplementary_data.zip]

Archive with 4 entries (4 files):
- Videos 5-6.mp4
- Videos 7-8.mp4
- Videos 9-10.mp4
- Videos 1-4.mp4
